# Supplementary material for: Structural and Biochemical Analysis of the Furan Aldehyde Reductase YugJ from Bacillus subtilis
Source: Int J Mol Sci. 2022 Feb 8;23(3):1882. doi: 10.3390/ijms23031882 (PMC8836905; doi:10.3390/ijms23031882)
Supplement: Supplementary file 1 [file ijms-23-01882-s001.zip]

Archive with 1 entries (1 files):
- ijms-1558692-supplementary.pdf
